# Supplementary material for: Synthesis, Crystallographic Structure, Theoretical Analysis, Molecular Docking Studies, and Biological Activity Evaluation of Binuclear Ru(II)-1-Naphthylhydrazine Complex
Source: Int J Mol Sci. 2022 Dec 30;24(1):689. doi: 10.3390/ijms24010689 (PMC9821167; doi:10.3390/ijms24010689)
Supplement: Supplementary file 1 [file ijms-24-00689-s001.zip]

Archive with 1 entries (1 files):
- ijms-2069915-supplementary.pdf
